# Supplementary material for: Metagenomic Analysis of Virus Diversity and Relative Abundance in a Eutrophic Freshwater Harbour
Source: Viruses. 2019 Aug 28;11(9):792. doi: 10.3390/v11090792 (PMC6784016; doi:10.3390/v11090792)
Supplement: Supplementary file 1 [file viruses-11-00792-s001.zip]

Archive with 1 entries (1 files):
- HH Manuscript 07 04 2019_supplementary materials.pdf
